# Supplementary material for: Post-hoc standardisation of parametric T1 maps in cardiovascular magnetic resonance imaging: a proof-of-concept
Source: eBioMedicine. 2024 Mar 14;102:105055. doi: 10.1016/j.ebiom.2024.105055 (PMC10951905; doi:10.1016/j.ebiom.2024.105055)
Supplement: S2 - MARISSA Source Code [file mmc2.zip]

Archive with 1 entries (1 files):
- ebiom_105055_S2 - MARISSA Source Code_mmc2.7z
